# Supplementary material for: Self-Assembly 2D Ti3C2/g-C3N4 MXene Heterojunction for Highly Efficient Photocatalytic Degradation of Tetracycline in Visible Wavelength Range
Source: Nanomaterials (Basel). 2022 Nov 15;12(22):4015. doi: 10.3390/nano12224015 (PMC9699115; doi:10.3390/nano12224015)
Supplement: Supplementary file 1 [file nanomaterials-12-04015-s001.zip]

Archive with 1 entries (1 files):
- nanomaterials-1981972-supplementary.pdf
